# Supplementary material for: Low-power photodynamic therapy induces survival signaling in perihilar cholangiocarcinoma cells
Source: BMC Cancer. 2015 Dec 26;15:1014. doi: 10.1186/s12885-015-1994-2 (PMC4691291; doi:10.1186/s12885-015-1994-2)
Supplement: Additional file 3: Table S1. — Overview of transcriptional targets of the five survival pathways. Official gene names are listed that were derived from the Hugo Gene Nomenclature Committee (HGNC) along with their Genbank accession numbers (Gene ID). (XLSX 16 kb) [file 12885_2015_1994_MOESM3_ESM.xlsx]

## Sheet: Blad1
	AP-1		UPR		NFE2L2		NF-κB		HIF-1α
	HGNC	Gene ID	HGNC	Gene ID	HGNC	Gene ID	HGNC	Gene ID	HGNC	Gene ID
	BCL2	596	ASNS	440	ABCC2	1244	BCL2A1	597	ANGPT1	284
	BCL2L1	598	ATF3	467	ABCC3	8714	BCL2L1	598	ANGPT2	285
	BCL2L11	10018	ATF6	22926	ABCC4	10257	BIRC2	329	BAK1	578
	BCL3	602	BBC3	27113	ABCC6	368	BIRC3	330	BAX	581
	CCNA2	890	BC2L11	10018	ABCG2	9429	BIRC5	332	BCL2A1	597
	CCND1	595	CALR	811	CES1	1066	CCND1	595	BCL2L1	598
	CCNE1	898	DDIT3	1649	EPHX1	2052	CD40LG	959	BID	637
	CDKN1A	1026	DNAJB11	51726	GCLC	2729	CFLAR	8837	BIRC5	332
	CDKN2A	1029	DNAJB9	4189	GCLM	2730	CSF2	1437	BNIP3	664
	EGFR	1956	DNAJC3	5611	GSTP1	2950	CXCL2	2920	BNIP3L	665
	FAS	355	EDEM1	9695	HMOX1	3162	CXCL8	3576	EDN1	1906
	FASLG	356	ERP27	121506	NQO1	1728	ICAM1	3383	EPO	2056
	FGF7	2252	HSP90B1	7184	NQO2	4835	IL1A	3552	HK1	3098
	FOS	2353	HSPA5	3309	SRXN1	140809	IL1B	3553	IGFBP1	3484
	HBEGF	1839	NARS	4677			IL2	3558	IGFBP2	3485
	HSP90AA1	3320	PDIA6	10130			IL6	3569	IGFBP3	3486
	IFNG	3458	PPP1R15A	23645			MMP1	4312	LDHA	3939
	IL2	3558	SULT1E1	6783			MMP2	4313	MCL1	4170
	IL6	3569	TRIB3	57761			MMP3	4314	NOS2	4843
	JUNB	3726	UBE2E1	7324			MMP9	4318	PDHA1	5160
	MMP2	4313	WARS	7453			PTGS2	5743	PFKL	5211
	PDGFRA	5156	XBP1	7494			SELE	6401	PGK1	5230
	RB1	5925					TNF	7124	PKM	5315
	TNF	7124					VCAM1	7412	PMAIP1	5366
	TNFSF10	8743					VEGFA	7422	PTGS2	5743
	TP53	7157							SERPINE1	5054
									SLC16A1	6566
									SLC2A1	6513
									SLC2A3	6515
									TGFA	7039
									TGFB3	7043
									TP53	7157
									VEGFA	7422
	Supplementary Table 1. Overview of transcriptional targets of the five survival pathways. Official gene names are listed that were derived
	from the Hugo Gene Nomenclature Committee (HGNC) along with their Genbank accession numbers (Gene ID).
